# Supplementary material for: Cumulative Weighing of Time in Intertemporal Tradeoffs
Source: J Exp Psychol Gen. 2016 Sep;145(9):1177–205. doi: 10.1037/xge0000198 (PMC4998108; doi:10.1037/xge0000198)
Supplement: Supplementary file 1 [file Scholten_Individuals.zip]

Archive with 1,604 entries (1,604 files):
- plots/e29_p1_eg2_priors_and_posteriors.pdf
- plots/e29_p10_eg2_priors_and_posteriors.pdf
- plots/e29_p100_eg2_priors_and_posteriors.pdf
- plots/e29_p101_eg2_priors_and_posteriors.pdf
- plots/e29_p102_eg2_priors_and_posteriors.pdf
- plots/e29_p103_eg2_priors_and_posteriors.pdf
- plots/e29_p104_eg2_priors_and_posteriors.pdf
- plots/e29_p105_eg2_priors_and_posteriors.pdf
- plots/e29_p106_eg2_priors_and_posteriors.pdf
- plots/e29_p107_eg2_priors_and_posteriors.pdf
- plots/e29_p108_eg2_priors_and_posteriors.pdf
- plots/e29_p109_eg2_priors_and_posteriors.pdf
- plots/e29_p11_eg2_priors_and_posteriors.pdf
- plots/e29_p110_eg2_priors_and_posteriors.pdf
- plots/e29_p111_eg2_priors_and_posteriors.pdf
- plots/e29_p112_eg2_priors_and_posteriors.pdf
- plots/e29_p113_eg2_priors_and_posteriors.pdf
- plots/e29_p114_eg2_priors_and_posteriors.pdf
- plots/e29_p115_eg2_priors_and_posteriors.pdf
- plots/e29_p116_eg2_priors_and_posteriors.pdf
- plots/e29_p117_eg2_priors_and_posteriors.pdf
- plots/e29_p118_eg2_priors_and_posteriors.pdf
- plots/e29_p119_eg2_priors_and_posteriors.pdf
- plots/e29_p12_eg2_priors_and_posteriors.pdf
- plots/e29_p120_eg2_priors_and_posteriors.pdf
- plots/e29_p121_eg2_priors_and_posteriors.pdf
- plots/e29_p122_eg2_priors_and_posteriors.pdf
- plots/e29_p123_eg2_priors_and_posteriors.pdf
- plots/e29_p124_eg2_priors_and_posteriors.pdf
- plots/e29_p125_eg2_priors_and_posteriors.pdf
- plots/e29_p126_eg2_priors_and_posteriors.pdf
- plots/e29_p127_eg2_priors_and_posteriors.pdf
- plots/e29_p128_eg2_priors_and_posteriors.pdf
- plots/e29_p129_eg2_priors_and_posteriors.pdf
- plots/e29_p13_eg2_priors_and_posteriors.pdf
- plots/e29_p130_eg2_priors_and_posteriors.pdf
- plots/e29_p131_eg2_priors_and_posteriors.pdf
- plots/e29_p132_eg2_priors_and_posteriors.pdf
- plots/e29_p133_eg2_priors_and_posteriors.pdf
- plots/e29_p134_eg2_priors_and_posteriors.pdf
- plots/e29_p135_eg2_priors_and_posteriors.pdf
- plots/e29_p136_eg2_priors_and_posteriors.pdf
- plots/e29_p137_eg2_priors_and_posteriors.pdf
- plots/e29_p138_eg2_priors_and_posteriors.pdf
- plots/e29_p139_eg2_priors_and_posteriors.pdf
- plots/e29_p14_eg2_priors_and_posteriors.pdf
- plots/e29_p140_eg2_priors_and_posteriors.pdf
- plots/e29_p141_eg2_priors_and_posteriors.pdf
- plots/e29_p142_eg2_priors_and_posteriors.pdf
- plots/e29_p143_eg2_priors_and_posteriors.pdf
- plots/e29_p144_eg2_priors_and_posteriors.pdf
- plots/e29_p145_eg2_priors_and_posteriors.pdf
- plots/e29_p146_eg2_priors_and_posteriors.pdf
- plots/e29_p147_eg2_priors_and_posteriors.pdf
- plots/e29_p148_eg2_priors_and_posteriors.pdf
- plots/e29_p149_eg2_priors_and_posteriors.pdf
- plots/e29_p15_eg2_priors_and_posteriors.pdf
- plots/e29_p150_eg2_priors_and_posteriors.pdf
- plots/e29_p151_eg2_priors_and_posteriors.pdf
- plots/e29_p152_eg2_priors_and_posteriors.pdf
- plots/e29_p153_eg2_priors_and_posteriors.pdf
- plots/e29_p154_eg2_priors_and_posteriors.pdf
- plots/e29_p155_eg2_priors_and_posteriors.pdf
- plots/e29_p156_eg2_priors_and_posteriors.pdf
- plots/e29_p157_eg2_priors_and_posteriors.pdf
- plots/e29_p158_eg2_priors_and_posteriors.pdf
- plots/e29_p159_eg2_priors_and_posteriors.pdf
- plots/e29_p16_eg2_priors_and_posteriors.pdf
- plots/e29_p160_eg2_priors_and_posteriors.pdf
- plots/e29_p161_eg2_priors_and_posteriors.pdf
- plots/e29_p162_eg2_priors_and_posteriors.pdf
- plots/e29_p163_eg2_priors_and_posteriors.pdf
- plots/e29_p164_eg2_priors_and_posteriors.pdf
- plots/e29_p165_eg2_priors_and_posteriors.pdf
- plots/e29_p166_eg2_priors_and_posteriors.pdf
- plots/e29_p167_eg2_priors_and_posteriors.pdf
- plots/e29_p168_eg2_priors_and_posteriors.pdf
- plots/e29_p169_eg2_priors_and_posteriors.pdf
- plots/e29_p17_eg2_priors_and_posteriors.pdf
- plots/e29_p170_eg2_priors_and_posteriors.pdf
- plots/e29_p171_eg2_priors_and_posteriors.pdf
- plots/e29_p172_eg2_priors_and_posteriors.pdf
- plots/e29_p173_eg2_priors_and_posteriors.pdf
- plots/e29_p174_eg2_priors_and_posteriors.pdf
- plots/e29_p175_eg2_priors_and_posteriors.pdf
- plots/e29_p176_eg2_priors_and_posteriors.pdf
- plots/e29_p177_eg2_priors_and_posteriors.pdf
- plots/e29_p178_eg2_priors_and_posteriors.pdf
- plots/e29_p179_eg2_priors_and_posteriors.pdf
- plots/e29_p18_eg2_priors_and_posteriors.pdf
- plots/e29_p180_eg2_priors_and_posteriors.pdf
- plots/e29_p181_eg2_priors_and_posteriors.pdf
- plots/e29_p182_eg2_priors_and_posteriors.pdf
- plots/e29_p183_eg2_priors_and_posteriors.pdf
- plots/e29_p184_eg2_priors_and_posteriors.pdf
- plots/e29_p185_eg2_priors_and_posteriors.pdf
- plots/e29_p186_eg2_priors_and_posteriors.pdf
- plots/e29_p187_eg2_priors_and_posteriors.pdf
- plots/e29_p188_eg2_priors_and_posteriors.pdf
- plots/e29_p189_eg2_priors_and_posteriors.pdf
- plots/e29_p19_eg2_priors_and_posteriors.pdf
- plots/e29_p190_eg2_priors_and_posteriors.pdf
- plots/e29_p191_eg2_priors_and_posteriors.pdf
- plots/e29_p192_eg2_priors_and_posteriors.pdf
- plots/e29_p193_eg2_priors_and_posteriors.pdf
- plots/e29_p194_eg2_priors_and_posteriors.pdf
- plots/e29_p195_eg2_priors_and_posteriors.pdf
- plots/e29_p196_eg2_priors_and_posteriors.pdf
- plots/e29_p197_eg2_priors_and_posteriors.pdf
- plots/e29_p198_eg2_priors_and_posteriors.pdf
- plots/e29_p199_eg2_priors_and_posteriors.pdf
- plots/e29_p2_eg2_priors_and_posteriors.pdf
- plots/e29_p20_eg2_priors_and_posteriors.pdf
- plots/e29_p200_eg2_priors_and_posteriors.pdf
- plots/e29_p201_eg2_priors_and_posteriors.pdf
- plots/e29_p202_eg2_priors_and_posteriors.pdf
- plots/e29_p203_eg2_priors_and_posteriors.pdf
- plots/e29_p204_eg2_priors_and_posteriors.pdf
- plots/e29_p205_eg2_priors_and_posteriors.pdf
- plots/e29_p206_eg2_priors_and_posteriors.pdf
- plots/e29_p207_eg2_priors_and_posteriors.pdf
- plots/e29_p208_eg2_priors_and_posteriors.pdf
- plots/e29_p209_eg2_priors_and_posteriors.pdf
- plots/e29_p21_eg2_priors_and_posteriors.pdf
- plots/e29_p210_eg2_priors_and_posteriors.pdf
- plots/e29_p211_eg2_priors_and_posteriors.pdf
- plots/e29_p212_eg2_priors_and_posteriors.pdf
- plots/e29_p213_eg2_priors_and_posteriors.pdf
- plots/e29_p214_eg2_priors_and_posteriors.pdf
- plots/e29_p215_eg2_priors_and_posteriors.pdf
- plots/e29_p216_eg2_priors_and_posteriors.pdf
- plots/e29_p217_eg2_priors_and_posteriors.pdf
- plots/e29_p218_eg2_priors_and_posteriors.pdf
- plots/e29_p219_eg2_priors_and_posteriors.pdf
- plots/e29_p22_eg2_priors_and_posteriors.pdf
- plots/e29_p220_eg2_priors_and_posteriors.pdf
- plots/e29_p221_eg2_priors_and_posteriors.pdf
- plots/e29_p222_eg2_priors_and_posteriors.pdf
- plots/e29_p223_eg2_priors_and_posteriors.pdf
- plots/e29_p224_eg2_priors_and_posteriors.pdf
- plots/e29_p225_eg2_priors_and_posteriors.pdf
- plots/e29_p226_eg2_priors_and_posteriors.pdf
- plots/e29_p227_eg2_priors_and_posteriors.pdf
- plots/e29_p228_eg2_priors_and_posteriors.pdf
- plots/e29_p229_eg2_priors_and_posteriors.pdf
- plots/e29_p23_eg2_priors_and_posteriors.pdf
- plots/e29_p230_eg2_priors_and_posteriors.pdf
- plots/e29_p231_eg2_priors_and_posteriors.pdf
- plots/e29_p232_eg2_priors_and_posteriors.pdf
- plots/e29_p233_eg2_priors_and_posteriors.pdf
- plots/e29_p234_eg2_priors_and_posteriors.pdf
- plots/e29_p235_eg2_priors_and_posteriors.pdf
- plots/e29_p236_eg2_priors_and_posteriors.pdf
- plots/e29_p237_eg2_priors_and_posteriors.pdf
- plots/e29_p238_eg2_priors_and_posteriors.pdf
- plots/e29_p239_eg2_priors_and_posteriors.pdf
- plots/e29_p24_eg2_priors_and_posteriors.pdf
- plots/e29_p240_eg2_priors_and_posteriors.pdf
- plots/e29_p241_eg2_priors_and_posteriors.pdf
- plots/e29_p242_eg2_priors_and_posteriors.pdf
- plots/e29_p243_eg2_priors_and_posteriors.pdf
- plots/e29_p244_eg2_priors_and_posteriors.pdf
- plots/e29_p245_eg2_priors_and_posteriors.pdf
- plots/e29_p246_eg2_priors_and_posteriors.pdf
- plots/e29_p247_eg2_priors_and_posteriors.pdf
- plots/e29_p248_eg2_priors_and_posteriors.pdf
- plots/e29_p249_eg2_priors_and_posteriors.pdf
- plots/e29_p25_eg2_priors_and_posteriors.pdf
- plots/e29_p250_eg2_priors_and_posteriors.pdf
- plots/e29_p251_eg2_priors_and_posteriors.pdf
- plots/e29_p252_eg2_priors_and_posteriors.pdf
- plots/e29_p253_eg2_priors_and_posteriors.pdf
- plots/e29_p254_eg2_priors_and_posteriors.pdf
- plots/e29_p255_eg2_priors_and_posteriors.pdf
- plots/e29_p256_eg2_priors_and_posteriors.pdf
- plots/e29_p257_eg2_priors_and_posteriors.pdf
- plots/e29_p258_eg2_priors_and_posteriors.pdf
- plots/e29_p259_eg2_priors_and_posteriors.pdf
- plots/e29_p26_eg2_priors_and_posteriors.pdf
- plots/e29_p260_eg2_priors_and_posteriors.pdf
- plots/e29_p261_eg2_priors_and_posteriors.pdf
- plots/e29_p262_eg2_priors_and_posteriors.pdf
- plots/e29_p263_eg2_priors_and_posteriors.pdf
- plots/e29_p264_eg2_priors_and_posteriors.pdf
- plots/e29_p265_eg2_priors_and_posteriors.pdf
- plots/e29_p266_eg2_priors_and_posteriors.pdf
- plots/e29_p267_eg2_priors_and_posteriors.pdf
- plots/e29_p268_eg2_priors_and_posteriors.pdf
- plots/e29_p269_eg2_priors_and_posteriors.pdf
- plots/e29_p27_eg2_priors_and_posteriors.pdf
- plots/e29_p270_eg2_priors_and_posteriors.pdf
- plots/e29_p271_eg2_priors_and_posteriors.pdf
- plots/e29_p272_eg2_priors_and_posteriors.pdf
- plots/e29_p273_eg2_priors_and_posteriors.pdf
- plots/e29_p274_eg2_priors_and_posteriors.pdf
- plots/e29_p275_eg2_priors_and_posteriors.pdf
- plots/e29_p276_eg2_priors_and_posteriors.pdf
- plots/e29_p277_eg2_priors_and_posteriors.pdf
- plots/e29_p278_eg2_priors_and_posteriors.pdf
- plots/e29_p279_eg2_priors_and_posteriors.pdf
- plots/e29_p28_eg2_priors_and_posteriors.pdf
- plots/e29_p280_eg2_priors_and_posteriors.pdf
- plots/e29_p281_eg2_priors_and_posteriors.pdf
- plots/e29_p282_eg2_priors_and_posteriors.pdf
- plots/e29_p283_eg2_priors_and_posteriors.pdf
- plots/e29_p284_eg2_priors_and_posteriors.pdf
- plots/e29_p285_eg2_priors_and_posteriors.pdf
- plots/e29_p286_eg2_priors_and_posteriors.pdf
- plots/e29_p287_eg2_priors_and_posteriors.pdf
- plots/e29_p288_eg2_priors_and_posteriors.pdf
- plots/e29_p289_eg2_priors_and_posteriors.pdf
- plots/e29_p29_eg2_priors_and_posteriors.pdf
- plots/e29_p290_eg2_priors_and_posteriors.pdf
- plots/e29_p291_eg2_priors_and_posteriors.pdf
- plots/e29_p292_eg2_priors_and_posteriors.pdf
- plots/e29_p293_eg2_priors_and_posteriors.pdf
- plots/e29_p294_eg2_priors_and_posteriors.pdf
- plots/e29_p295_eg2_priors_and_posteriors.pdf
- plots/e29_p296_eg2_priors_and_posteriors.pdf
- plots/e29_p297_eg2_priors_and_posteriors.pdf
- plots/e29_p298_eg2_priors_and_posteriors.pdf
- plots/e29_p299_eg2_priors_and_posteriors.pdf
- plots/e29_p3_eg2_priors_and_posteriors.pdf
- plots/e29_p30_eg2_priors_and_posteriors.pdf
- plots/e29_p300_eg2_priors_and_posteriors.pdf
- plots/e29_p301_eg2_priors_and_posteriors.pdf
- plots/e29_p302_eg2_priors_and_posteriors.pdf
- plots/e29_p303_eg2_priors_and_posteriors.pdf
- plots/e29_p304_eg2_priors_and_posteriors.pdf
- plots/e29_p305_eg2_priors_and_posteriors.pdf
- plots/e29_p306_eg2_priors_and_posteriors.pdf
- plots/e29_p307_eg2_priors_and_posteriors.pdf
- plots/e29_p308_eg2_priors_and_posteriors.pdf
- plots/e29_p309_eg2_priors_and_posteriors.pdf
- plots/e29_p31_eg2_priors_and_posteriors.pdf
- plots/e29_p310_eg2_priors_and_posteriors.pdf
- plots/e29_p311_eg2_priors_and_posteriors.pdf
- plots/e29_p312_eg2_priors_and_posteriors.pdf
- plots/e29_p313_eg2_priors_and_posteriors.pdf
- plots/e29_p314_eg2_priors_and_posteriors.pdf
- plots/e29_p315_eg2_priors_and_posteriors.pdf
- plots/e29_p316_eg2_priors_and_posteriors.pdf
- plots/e29_p317_eg2_priors_and_posteriors.pdf
- plots/e29_p318_eg2_priors_and_posteriors.pdf
- plots/e29_p319_eg2_priors_and_posteriors.pdf
- plots/e29_p32_eg2_priors_and_posteriors.pdf
- plots/e29_p320_eg2_priors_and_posteriors.pdf
- plots/e29_p321_eg2_priors_and_posteriors.pdf
- plots/e29_p322_eg2_priors_and_posteriors.pdf
- plots/e29_p323_eg2_priors_and_posteriors.pdf
- plots/e29_p324_eg2_priors_and_posteriors.pdf
- plots/e29_p325_eg2_priors_and_posteriors.pdf
- plots/e29_p326_eg2_priors_and_posteriors.pdf
- plots/e29_p327_eg2_priors_and_posteriors.pdf
- plots/e29_p328_eg2_priors_and_posteriors.pdf
- plots/e29_p329_eg2_priors_and_posteriors.pdf
- plots/e29_p33_eg2_priors_and_posteriors.pdf
- plots/e29_p330_eg2_priors_and_posteriors.pdf
- plots/e29_p331_eg2_priors_and_posteriors.pdf
- plots/e29_p332_eg2_priors_and_posteriors.pdf
- plots/e29_p333_eg2_priors_and_posteriors.pdf
- plots/e29_p334_eg2_priors_and_posteriors.pdf
- plots/e29_p335_eg2_priors_and_posteriors.pdf
- plots/e29_p336_eg2_priors_and_posteriors.pdf
- plots/e29_p337_eg2_priors_and_posteriors.pdf
- plots/e29_p338_eg2_priors_and_posteriors.pdf
- plots/e29_p339_eg2_priors_and_posteriors.pdf
- plots/e29_p34_eg2_priors_and_posteriors.pdf
- plots/e29_p340_eg2_priors_and_posteriors.pdf
- plots/e29_p341_eg2_priors_and_posteriors.pdf
- plots/e29_p342_eg2_priors_and_posteriors.pdf
- plots/e29_p343_eg2_priors_and_posteriors.pdf
- plots/e29_p344_eg2_priors_and_posteriors.pdf
- plots/e29_p345_eg2_priors_and_posteriors.pdf
- plots/e29_p346_eg2_priors_and_posteriors.pdf
- plots/e29_p347_eg2_priors_and_posteriors.pdf
- plots/e29_p348_eg2_priors_and_posteriors.pdf
- plots/e29_p349_eg2_priors_and_posteriors.pdf
- plots/e29_p35_eg2_priors_and_posteriors.pdf
- plots/e29_p350_eg2_priors_and_posteriors.pdf
- plots/e29_p351_eg2_priors_and_posteriors.pdf
- plots/e29_p352_eg2_priors_and_posteriors.pdf
- plots/e29_p353_eg2_priors_and_posteriors.pdf
- plots/e29_p354_eg2_priors_and_posteriors.pdf
- plots/e29_p355_eg2_priors_and_posteriors.pdf
- plots/e29_p356_eg2_priors_and_posteriors.pdf
- plots/e29_p357_eg2_priors_and_posteriors.pdf
- plots/e29_p358_eg2_priors_and_posteriors.pdf
- plots/e29_p359_eg2_priors_and_posteriors.pdf
- plots/e29_p36_eg2_priors_and_posteriors.pdf
- plots/e29_p360_eg2_priors_and_posteriors.pdf
- plots/e29_p361_eg2_priors_and_posteriors.pdf
- plots/e29_p362_eg2_priors_and_posteriors.pdf
- plots/e29_p363_eg2_priors_and_posteriors.pdf
- plots/e29_p364_eg2_priors_and_posteriors.pdf
- plots/e29_p365_eg2_priors_and_posteriors.pdf
- plots/e29_p366_eg2_priors_and_posteriors.pdf
- plots/e29_p367_eg2_priors_and_posteriors.pdf
- plots/e29_p368_eg2_priors_and_posteriors.pdf
- plots/e29_p369_eg2_priors_and_posteriors.pdf
[truncated: 1,304 more entries]
